# Supplementary material for: Landscape of Druggable Molecular Pathways Downstream of Genomic CDH1/Cadherin-1 Alterations in Gastric Cancer
Source: J Pers Med. 2022 Dec 3;12(12):2006. doi: 10.3390/jpm12122006 (PMC9784514; doi:10.3390/jpm12122006)
Supplement: Supplementary file 1 [file jpm-12-02006-s001.zip]

Archive with 1 entries (1 files):
- jpm-1947899-supplementary.pdf
